# Supplementary material for: Myc-dependent purine biosynthesis affects nucleolar stress and therapy response in prostate cancer
Source: Oncotarget. 2015 Mar 30;6(14):12587–602. doi: 10.18632/oncotarget.3494 (PMC4494960; doi:10.18632/oncotarget.3494)
Supplement: Supplementary file 2 [file oncotarget-06-12587-s002.xlsx]

## Sheet: LNCaP MYC Microarray
Table S1
LNCaP MYC, 72h CSS +Dox for 5h or 12h
Up at both timepoints (266)
ABCE1
ABCF2
ADM2
ADSL
ADSS
AEN
AGPAT5
ALDH18A1
ALG3
ALKBH2
ANGEL1
APEX1
ARIH2
ASNS
ASNSD1
ATAD3B
BHLHB2
BID
BOP1
BRIX1
BYSL
BZW2
C10orf2
C12orf45
C12orf66
C14orf167
C1orf163
C6orf66
C7orf40
C7orf68
C8orf55
C9orf123
CABC1
CAD
CARS
CCDC86
CDCA7
CEBPB
CEBPG
CHCHD4
CIRH1A
CMTM7
COX10
CSDA
CYB5D1
CYP2J2
DCTPP1
DDIT4
DDX10
DDX21
DDX31
DHX37
DKC1
DLEU1
DLL3
DNAJA3
DPH2
DUS3L
EBNA1BP2
ECE2
EEF1B2
EIF4EBP3
ELP2
ELP3
EPRS
ESYT1
FAM195A
FAM44B
FAM86A
FAM86B1
FAM86C
FANCE
FERMT1
FLAD1
GAL
GALNTL4
GAR1
GARNL4
GARS
GART
GEMIN4
GEMIN5
GNL3
GPATCH4
GPD1L
GPT2
GRPEL2
GTPBP4
HEATR1
HEATR2
HK2
HSPA9
HSPC111
HSPE1
IMPDH1
INO80
IPO5
ISG20L1
JPH1
JUB
KIAA0020
KLF11
LGI2
LLPH
LOC100128881
LOC100130919
LOC100132761
LOC100134393
LOC205251
LOC392871
LOC400506
LOC643384
LOC644517
LOC645332
LOC653119
LOC653127
LOC728888
LRRC8D
LSM10
LTBP3
LTV1
LYSMD2
Magmas
MAK16
MAT2A
METTL1
MKI67IP
MKKS
MMACHC
MMS19L
MOCOS
MPHOSPH10
MPZL2
MRPL34
MRPL4
MRPS12
MRPS17
MTERFD1
MTHFD2
MTP18
MYBBP1A
NAT10
NCL
NDUFAF2
NLN
NOL11
NOL6
NOLA1
NOLC1
NOP16
NOP2
NOP56
NP
NPM3
NR2C2AP
NTHL1
NUP35
OBFC2A
OGFOD1
PA2G4
PAICS
PAK1IP1
PDXK
PDXP
PER2
PFAS
PHB
PMM2
POGK
POLE3
POLR1E
POLR3K
PPAN
PPAT
PRKAR1B
PRKDC
PRMT3
PRNP
PSAT1
PSMB10
PSPH
PUS1
PUS7
PWP1
QSOX2
QTRTD1
RAB3IL1
RANBP1
RCC1
RCC2
RCL1
RCN3
REXO4
RPF2
RPIA
RPP40
RPS24
RRP12
RRP15
RRP7A
RRP9
RRS1
SDCCAG3
SERBP1
SIAH2
SIGMAR1
SLC12A9
SLC25A15
SLC25A19
SLC25A22
SLC25A26
SLC29A1
SLC35F2
SLC39A14
SLC3A2
SLC5A6
SLC6A9
SLC7A1
SLC7A2
SMCR7L
SMPDL3B
SNHG1
SRFBP1
SRPRB
STEAP3
TAP2
TBRG4
TEAD4
TFB2M
TIMM10
TIMM44
TMEM149
TMEM43
TMEM5
TNPO2
TOMM5
TRMT1
TSEN2
TTF2
TTYH2
TUB
UBIAD1
UCHL5IP
UCK2
ULBP1
URB2
UTP14A
VGF
WDR12
WDR36
WDR4
WDR43
WDR46
WDR74
WNT10B
XPO4
XPO5
YARS
YDJC
ZDHHC23
ZFAND1
ZNF485
ZNF511
ZNF593
ZNF770
ZNHIT6
