# Supplementary material for: Myc-dependent purine biosynthesis affects nucleolar stress and therapy response in prostate cancer
Source: Oncotarget. 2015 Mar 30;6(14):12587–602. doi: 10.18632/oncotarget.3494 (PMC4494960; doi:10.18632/oncotarget.3494)
Supplement: Supplementary file 3 [file oncotarget-06-12587-s003.xlsx]

## Sheet: Sheet1
Table S2
MSKCC Taylor dataset Pearson correlation with 1% tolerance
Correlated with MYC in patients with BCR and/or Mets (264)
ABL2
ACTR3B
ADSL
AGK
AK2
ALKBH2
AOF1
ASNS
BAT2L
BCS1L
BZW2
C11orf2
C11orf48
C20orf199
C4orf14
C6orf48
C7orf44
CCT3
COX5A
CS
CSNK1E
CYC1
DDX56
DKC1
DNAJA3
DNAJC11
DNMBP
DUS1L
EEF1G
EIF2B4
EIF2C2
EIF3B
EIF3D
FAM40A
FAM84B
FAM86A
FAM86B1
FAM86C
FAM86D
FRAG1
GABRB3
GCN1L1
GNB2L1
GRAMD1A
GTF2I
hCG_25371
HIPK2
HIRA
HIST1H2AD
IMPDH2
INTS3
KIAA0562
KIAA1147
LANCL2
LARP1
LMBR1
LMTK2
LOC100125556
LOC100127982
LOC100130019
LOC100131111
LOC100131578
LOC100131867
LOC100133409
LOC100133558
LOC100134081
LOC100134108
LOC100134563
LOC148430
LOC642393
LOC643446
LOC644879
LOC645332
LOC648771
LOC652597
LOC730313
LOC730323
LOC730324
LOC730826
MAML3
MAP1D
MAP4K4
MARS2
MAZ
MCM7
MDH2
METTL12
MRPL37
MRPS2
MRPS25
MRRF
MTHFD2
MYC
NADK
NCOA5
NISCH
NME1
NME1-NME2
NME2
NME2P1
NOP14
NOP16
NUP205
PABPC4
PAXIP1
PCGF1
PDCD11
PDPK1
PI4KA
PKN1
PMPCB
PMS2
PMS2CL
PMS2L3
POLD2
POLR1A
POLR1B
POLR1C
POLR2F
POLR2H
POLR3A
POM121
POM121C
PPAT
PPP1R10
PPP1R14B
PPPDE2
PRKCD
PSIMCT-1
PTK2
PTPN3
PUS7
QTRT1
RALGDS
RCC2
RFT1
RINT1
RNPS1
RP11-569O4.5
RPL12
RPL12P16
RPL12P19
RPL12P2
RPL12P35
RPL12P6
RPL13A
RPL13AP16
RPL13AP5
RPL13AP6
RPL14
RPL14P3
RPL15
RPL15P3
RPL18
RPL18A
RPL18AP15
RPL18AP3
RPL18AP6
RPL19
RPL19P12
RPL23AP75
RPL35
RPL35A
RPL35P1
RPL35P2
RPL36
RPL37A
RPL8
RPLP0
RPLP0P3
RPLP0P6
RPLP1P4
RPS16
RPS16P1
RPS17
RPS2
RPS21
RPS2P11
RPS2P12
RPS2P17
RPS2P20
RPS2P28
RPS2P29
RPS2P35
RPS2P48
RPS2P5
RPS2P55
RPS2P8
RPS3
RPS3P3
RPS5
RPS7
RPS7P10
RPS7P11
RPS7P4
RPS9
RPSA
RPSAP26
RPSAP45
RPSAP49
RPSAP58
RPUSD4
SF1
SH2D4A
SH3RF1
SLC25A6
SLC7A1
SMARCA4
SND1
SNHG1
SNORA4
SNORA71B
SNORA71C
SNORA71D
SNORD101
SNORD12C
SNORD25
SNORD26
SNORD27
SNORD29
SNORD31
SNORD32A
SNORD34
SNORD35A
SNORD36A
SNORD4B
SNORD55
SNORD58B
SRM
STYXL1
TATDN2
TBC1D14
TCEB3
TFB2M
TIMM8B
TKT
TMEM189-UBE2V1
TMEM69
TRAP1
TRIM27
TRRAP
TRUB2
TSEN2
TTLL12
TXNRD3
UBAP2
UBAP2L
UBE2H
UBN2
UCK2
UNC84A
UQCRH
VAV2
WARS2
WDR12
WDR3
WDR5
WDR75
WDR77
XPO5
ZBED4
ZDHHC9
ZNF3
ZNF800
