# Supplementary material for: Myc-dependent purine biosynthesis affects nucleolar stress and therapy response in prostate cancer
Source: Oncotarget. 2015 Mar 30;6(14):12587–602. doi: 10.18632/oncotarget.3494 (PMC4494960; doi:10.18632/oncotarget.3494)
Supplement: Supplementary file 4 [file oncotarget-06-12587-s004.xlsx]

## Sheet: Sheet1
Table S3
LNCaP MYC, 72h CSS +Dox for 12h
Top 10 UPREGULATED GENE SETS
		SIZE	ES	NES	NOM p-val	FDR q-val	FWER p-val
1	SCHUHMACHER_MYC_TARGETS_UP	78	0.86	3.05	0	0	0
2	SCHLOSSER_MYC_TARGETS_REPRESSED_BY_SERUM	155	0.75	3.03	0	0	0
3	BILD_MYC_ONCOGENIC_SIGNATURE	196	0.69	2.8	0	0	0
4	SCHLOSSER_MYC_TARGETS_AND_SERUM_RESPONSE_DN	47	0.82	2.69	0	0	0
5	ACOSTA_PROLIFERATION_INDEPENDENT_MYC_TARGETS_UP	83	0.72	2.63	0	0	0
6	KARLSSON_TGFB1_TARGETS_UP	121	0.69	2.61	0	0	0
7	KRIGE_AMINO_ACID_DEPRIVATION	29	0.87	2.58	0	0	0
8	REACTOME_TRNA_AMINOACYLATION	40	0.81	2.58	0	0	0
9	ELVIDGE_HIF1A_AND_HIF2A_TARGETS_UP	41	0.81	2.56	0	0	0
10	ZHAN_MULTIPLE_MYELOMA_CD1_VS_CD2_UP	66	0.73	2.53	0	0	0
Top 10 DOWNREGULATED GENE SETS
		SIZE	ES	NES	NOM p-val	FDR q-val	FWER p-val
1	NELSON_RESPONSE_TO_ANDROGEN_UP	86	-0.66	-2.49	0	0	0
2	DUTERTRE_ESTRADIOL_RESPONSE_6HR_DN	90	-0.64	-2.45	0	0	0
3	GARCIA_TARGETS_OF_FLI1_AND_DAX1_UP	54	-0.68	-2.38	0	0	0
4	PID_AR_TF_PATHWAY	52	-0.66	-2.3	0	0	0
5	WELCSH_BRCA1_TARGETS_UP	192	-0.53	-2.3	0	0	0
6	BHAT_ESR1_TARGETS_VIA_AKT1_DN	82	-0.61	-2.3	0	0	0
7	VANTVEER_BREAST_CANCER_ESR1_UP	157	-0.54	-2.25	0	0	0
8	DORSAM_HOXA9_TARGETS_DN	31	-0.73	-2.24	0	0	0
9	SARRIO_EPITHELIAL_MESENCHYMAL_TRANSITION_DN	151	-0.53	-2.22	0	0	0
10	DAZARD_UV_RESPONSE_CLUSTER_G24	28	-0.73	-2.21	0	0	0.001
